# Supplementary material for: A Bibliometric Analysis of Research Progress and Trends on Fly Ash-Based Geopolymer
Source: Materials (Basel). 2022 Jul 7;15(14):4777. doi: 10.3390/ma15144777 (PMC9324275; doi:10.3390/ma15144777)
Supplement: Supplementary file 1 [file materials-15-04777-s001.zip]

Archive with 1 entries (1 files):
- materials-1771734-supplementary.pdf
